# Supplementary material for: Enhancing the Power of Genetic Association Studies through the Use of Silver Standard Cases Derived from Electronic Medical Records
Source: PLoS One. 2013 Jun 10;8(6):e63481. doi: 10.1371/journal.pone.0063481 (PMC3677889; doi:10.1371/journal.pone.0063481)
Supplement: Document S1 — ICD-9 Codes and Medications defining silver standard cases from EMR. (XLS) [file pone.0063481.s003.xls]

## Sheet: Dementia Drugs
donepezil
Aricept
galantamine
Razadyne
Reminyl
Nivalin
rivastigmine
Exelon
tacrine
Cognex
memantine
Namenda
Axura
Ebixa
Akatinol

## Sheet: ICD-9 Codes
290.0
290.10
290.11
290.12
290.13
290.20
290.21
290.3
290.40
290.41
290.42
290.43
291.0
291.1
292.2
292.82
294.8
294.10
294.1
331.0
331.11
331.19
331.82
